# Supplementary material for: Novel Scintillating Nanoparticles for Potential Application in Photodynamic Cancer Therapy
Source: Pharmaceutics. 2022 Oct 22;14(11):2258. doi: 10.3390/pharmaceutics14112258 (PMC9697386; doi:10.3390/pharmaceutics14112258)
Supplement: Supplementary file 1 [file pharmaceutics-14-02258-s001.zip]

Archive with 1 entries (1 files):
- pharmaceutics-1889010-supplementary.pdf
